# Supplementary material for: AI at the Bedside of Psychiatry: Comparative Meta-Analysis of Imaging vs. Non-Imaging Models for Bipolar vs. Unipolar Depression
Source: J Clin Med. 2026 Jan 20;15(2):834. doi: 10.3390/jcm15020834 (PMC12841915; doi:10.3390/jcm15020834)
Supplement: Supplementary file 1 [file jcm-15-00834-s001.zip]

Archive with 1 entries (1 files):
- jcm-4071037-supplementary.pdf
